# Supplementary material for: Information differences across spatial resolutions and scales for disease surveillance and analysis: The case of Visceral Leishmaniasis in Brazil
Source: PLoS One. 2020 Jul 17;15(7):e0235920. doi: 10.1371/journal.pone.0235920 (PMC7367469; doi:10.1371/journal.pone.0235920)
Supplement: S2 Table — (XLSX) [file pone.0235920.s002.xlsx]

## Sheet: fits_params
Table S2. Best fitting parameterisations for each considered distribution and associated sum of absolute error (SAE) values.
	Poisson parameter	Poisson SAE	ZIP parameters	ZIP SAE	ZOIP parameters	ZOIP SAE	Exponential parameter	Exponential SAE	Gamma parameters	Gamma SAE	Power Law parameters	Power Law SAE	Uniform parameters	Uniform SAE
AL	0.234	0.11	(0.801, 5.834)	0.139	(0.802, 0.004, 6.05)	0.136	3.231	0.368	(0.034, 0.002)	0.143	(0, 1.175)	0.159	(0, 0.607)	0.383
BA	0.314	0.475	(0.731, 6.345)	0.198	(0.73, 0.009, 7.007)	0.183	2.621	0.481	(0.078, 0.022)	0.172	(0, 1.153)	0.211	(0, 0.564)	0.518
CE	0.681	0.301	(0.506, 6.345)	0.317	(0.507, 0.011, 6.446)	0.3	1.411	0.815	(0.191, 0.038)	0.296	(0.016, 1.204)	0.389	(0, 1011.449)	0.984
ES	0.02	0.033	(0.98, 5.547)	0.017	(0, 0.004, 0)	0.033	7.817	0.033	(0.003, 0.002)	0.016	(0, 1.22)	0.061	(0, 0.509)	0.033
GO	0.07	0.108	(0.928, 2.909)	0.064	(0, 0, 0.07)	0.108	5.379	0.112	(0.016, 0.016)	0.033	(0, 1.248)	0.042	(0, 0.511)	0.113
MA	0.512	0.739	(0.6, 7.293)	0.288	(0.599, 0.004, 7.292)	0.283	1.83	0.749	(0.123, 0.02)	0.3	(0.000, 1.090)	0.36	(0.001, 1193.515)	0.978
MG	0.097	0.166	(0, 0.097)	0.166	(0.907, 0.004, 5.66)	0.074	4.758	0.174	(0.024, 0.02)	0.054	(0, 1.216)	0.068	(136.286, 2126.356)	1
MS	0.378	0.245	(0, 0.376)	0.578	(0, 0, 0.376)	0.578	2.321	0.585	(0.025, 0)	0.272	(0, 1.062)	0.285	(0, 0.714)	0.608
MT	0.09	0.14	(0, 0.09)	0.14	(0.914, 0.009, 4.889)	0.055	4.915	0.147	(0.015, 0.003)	0.052	(0, 1.171)	0.057	(0, 0.533)	0.148
PA	0.378	0.484	(0, 0.378)	0.484	(0, 0, 0.378)	0.484	2.312	0.529	(0.094, 0.022)	0.162	(0.002, 1.217)	0.229	(0, 0.586)	0.591
PB	0.077	0.04	(0.928, 7.421)	0.057	(0.929, 0.006, 7.211)	0.047	5.266	0.129	(0.007, 0)	0.055	(0, 1.134)	0.056	(0.074, 0.528)	0.13
PE	0.207	0.106	(0.819, 4.193)	0.083	(0, 0, 0.198)	0.297	3.432	0.32	(0.058, 0.04)	0.118	(0, 1.175)	0.146	(0, 0.604)	0.332
PI	0.325	0.54	(0.723, 14.44)	0.244	(0.723, 0.002, 14.734)	0.244	2.566	0.545	(0.009, 0)	0.265	(0, 1.089)	0.26	(0, 0.513)	0.554
PR	0.003	0	(0.998, 3.403)	0.003	(0, 0, 0.002)	0.004	12.379	0.004	(0, 0)	0.002	(0, 1.125)	0.002	(0, 0.5)	0.004
RJ	0.009	0.014	(0, 0.009)	0.014	(0, 0, 0.009)	0.014	9.423	0.014	(0.002, 0.009)	0.007	(0, 1.076)	0.008	(0.021, 0.502)	0.014
RN	0.164	0.085	(0.848, 6.294)	0.138	(0.85, 0.012, 6.619)	0.122	3.775	0.271	(0.014, 0)	0.117	(0, 1.112)	0.119	(0, 0.508)	0.278
RO	0.013	0	(0.993, 3.024)	0.006	(0, 0, 0.007)	0.014	9.887	0.014	(0, 0)	0.007	(0, 1.145)	0.008	(1.501, 562.838)	0.996
RR	0.286	0.46	(0.752, 11.697)	0.28	(0.753, 0.013, 12.053)	0.26	2.785	0.46	(0.015, 0)	0.242	(0, 1.056)	0.243	(0, 0.581)	0.473
RS	0.002	0.003	(0.998, 4.338)	0.002	(0, 0, 0.002)	0.003	12.597	0.003	(0, 0)	0.002	(0, 1.085)	0.002	(0.015, 0.501)	0.003
SE	0.253	0.391	(0, 0.253)	0.391	(0.776, 0.006, 5.254)	0.095	2.996	0.4	(0.013, 0)	0.201	(0, 1.142)	0.196	(0, 0.572)	0.423
SP	0.063	0.112	(0, 0.063)	0.112	(0.939, 0.004, 8.57)	0.055	5.589	0.115	(0.014, 0.013)	0.048	(0, 1.141)	0.054	(0, 0.532)	0.116
TO	0.45	0.238	(0.638, 19.427)	0.423	(0.639, 0.003, 19.559)	0.42	2.03	0.711	(0.005, 0)	0.357	(0.004, 1.226)	0.458	(0, 0.517)	0.721
Mun National	0.143	0.238	(0, 0.143)	0.238	(0, 0.007, 0)	0.254	4.034	0.25	(0.034, 0.017)	0.08	(0, 1.141)	0.105	NA	NA
State National	0.894	0.478	(0.326, 2.074)	0.318	(0.379, 0.074, 2.82)	0.276	1.064	0.462	(0.004, 0)	0.587	(0.133, 1.385)	0.295	(0, 1.736)	0.844
