# Supplementary material for: Information differences across spatial resolutions and scales for disease surveillance and analysis: The case of Visceral Leishmaniasis in Brazil
Source: PLoS One. 2020 Jul 17;15(7):e0235920. doi: 10.1371/journal.pone.0235920 (PMC7367469; doi:10.1371/journal.pone.0235920)
Supplement: S1 File — (ZIP) [file pone.0235920.s003.zip]

Archive with 18 entries (15 files):
- Data_Code/
- Data_Code/PLaw_cdf.R
- __MACOSX/
- __MACOSX/Data_Code/
- __MACOSX/Data_Code/._PLaw_cdf.R
- Data_Code/Leishmaniasis_Data_Brazil.csv
- __MACOSX/Data_Code/._Leishmaniasis_Data_Brazil.csv
- Data_Code/zoip.R
- __MACOSX/Data_Code/._zoip.R
- Data_Code/Sim_Anneal_Code.R
- __MACOSX/Data_Code/._Sim_Anneal_Code.R
- Data_Code/Compare_Distributions.R
- __MACOSX/Data_Code/._Compare_Distributions.R
- Data_Code/Distribution_Fitting.R
- __MACOSX/Data_Code/._Distribution_Fitting.R
- Data_Code/Readme.txt
- __MACOSX/Data_Code/._Readme.txt
- __MACOSX/._Data_Code
