# Supplementary material for: Information differences across spatial resolutions and scales for disease surveillance and analysis: The case of Visceral Leishmaniasis in Brazil
Source: PLoS One. 2020 Jul 17;15(7):e0235920. doi: 10.1371/journal.pone.0235920 (PMC7367469; doi:10.1371/journal.pone.0235920)
Supplement: S1 File — (ZIP) [file pone.0235920.s003.zip › Data_Code/PLaw_cdf.R]

#################################################################
# Power law distribution cumulative density function
# Author: Joseph L Servadio
# For a given parameter set, produces the cumulative density of x
# 	for the power law distribution
#################################################################

pl_cdf = function(x, xm, alpha) {

	# if (x < xm) { x = xm }
	x[x < xm] = xm

	a = (alpha - 1) / (1 - alpha)
	
	b.0 = x / xm
	b.1 = (b.0^(1 - alpha)) - 1

	out = a * b.1
	return(out)
}
