# Supplementary material for: Information differences across spatial resolutions and scales for disease surveillance and analysis: The case of Visceral Leishmaniasis in Brazil
Source: PLoS One. 2020 Jul 17;15(7):e0235920. doi: 10.1371/journal.pone.0235920 (PMC7367469; doi:10.1371/journal.pone.0235920)
Supplement: S1 File — (ZIP) [file pone.0235920.s003.zip › Data_Code/zoip.R]

################################################
# Zero-One Inflated Poisson distribution
# Author: Joseph L Servadio
# Function returns probability mass of x for the 
# 	ZOIP distribution
################################################


dzoip = function(x, theta, alpha, beta) { 
	# returns probability of x for Zero-One Inflated
	#	Poisson distribution
	
	p = rep(NA, length(x))

	if (alpha < 0 || beta < 0 || alpha > 1 || beta > 1 || 
		alpha + beta > 1) {
		p = rep(0, length(x))
	} else {
		p[x == 0] = alpha + ((1 - alpha - beta) * exp(-1 * theta))
		p[x == 1] = beta + ((1 - alpha - beta) * theta * 
			exp(-1 * theta))
		p[x > 1] = (1 - alpha - beta) * dpois(x[x > 1], theta)
	}

	return(p)
}
