# Supplementary material for: Information differences across spatial resolutions and scales for disease surveillance and analysis: The case of Visceral Leishmaniasis in Brazil
Source: PLoS One. 2020 Jul 17;15(7):e0235920. doi: 10.1371/journal.pone.0235920 (PMC7367469; doi:10.1371/journal.pone.0235920)
Supplement: S1 File — (ZIP) [file pone.0235920.s003.zip › Data_Code/Sim_Anneal_Code.R]

##################################################################
# Simulated Annealing code for Leishmaniasis Incidence
# Authors: Joseph L Servadio and Mark Fiecas
# Includes, for each distribution, the Sum of Absolute Error (SAE)
#	code to be minimized as well as the simulated annealing (SA)
#	algorithm to minimize. 
##################################################################


# Simulated Annealing code
# Includes function to be minimized as well as SA code

# POISSON

sae.pois = function(data, x) {
	pred = prop = NULL

	for (i in 0:max(data)) {
		prop = c(prop, sum(data == i) / length(data))
		pred = c(pred, dpois(i, x))
	}

	return(sum(abs(pred - prop)))
}

sa.pois = function(data, theta0, alpha, scale, Nsim) {
	theta.cur = theta0
	beta = 1
	theta = matrix(NA, nrow = Nsim, ncol = length(theta0))
	theta[1, ] = theta.cur
	SAE.cur = sae.pois(data, theta.cur[1])
	SAE.val = rep(NA, Nsim)
	SAE.val[1] = SAE.cur

	for (nsim in 2:Nsim) {
		theta.prop = exp(log(theta.cur) + rnorm(length(theta.cur), 0, scale))
		while(theta.prop[1] <= 0 || theta.prop[1] == -Inf || theta.prop[1] > 20) {
			theta.prop = theta.cur + rnorm(length(theta.cur), 0, scale)
		}
		SAE.prop = sae.pois(data, theta.prop[1])

		if (exp(-beta * (SAE.prop - SAE.cur)) > runif(1, 0, 0.9)) {
			theta[nsim, ] = theta.prop
			SAE.val[nsim] = SAE.prop
			theta.cur = theta.prop
			SAE.cur = SAE.prop
		} else {
			theta[nsim, ] = theta.cur
			SAE.val[nsim] = SAE.cur
		}

		beta = alpha * beta
	}

	return(list(SAE.val = SAE.val, 
		theta = theta, beta = beta, conv = 
		sum(duplicated(theta[(nrow(theta)-1000):nrow(theta), ]))))

}


# ZIP

sae.zip = function(data, x) {

	pred = prop = NULL

	for (i in 0:max(data)) {
		prop = c(prop, sum(data == i) / length(data))
		pred = c(pred, dzoip(i, x[2], x[1], 0))
	}

	return(sum(abs(pred - prop)))
}

sa.zip = function(data, theta0, alpha, scale, Nsim) {
	theta.cur = theta0
	beta = 1
	theta = matrix(NA, nrow = Nsim, ncol = length(theta0))
	theta[1, ] = theta.cur
	SAE.cur = sae.zip(data, theta.cur)
	SAE.val = rep(NA, Nsim)
	SAE.val[1] = SAE.cur

	for (nsim in 2:Nsim) {
		theta.prop = exp(log(theta.cur) + rnorm(length(theta.cur), 0, scale))
		while(theta.prop[1] <= 0 || theta.prop[1] >= 1 || theta.prop[2] <= 0 || 
			theta.prop[2] > 20) {
			theta.prop = theta.cur + rnorm(length(theta.cur), 0, scale)
		}
		SAE.prop = sae.zip(data, theta.prop)

		if (exp(-beta * (SAE.prop - SAE.cur)) > runif(1, 0, 0.9)) {
			theta[nsim, ] = theta.prop
			SAE.val[nsim] = SAE.prop
			theta.cur = theta.prop
			SAE.cur = SAE.prop
		} else {
			theta[nsim, ] = theta.cur
			SAE.val[nsim] = SAE.cur
		}

		beta = alpha * beta
	}

	return(list(SAE.val = SAE.val, theta = theta, beta = beta, conv = 
		sum(duplicated(theta[(nrow(theta)-1000):nrow(theta), ]))))

}

# ZOIP

sae.zoip = function(data, x) {
	# x = c(alpha, beta, theta), 
	#	where alpha is ZI, beta is OI, and theta is Poisson mean
	pred = prop = NULL

	for (i in 0:max(data)) {
		prop = c(prop, sum(data == i) / length(data))
		pred = c(pred, dzoip(i, x[3], x[1], x[2]))
	}

	return(sum(abs(pred - prop)))
}

sa.zoip = function(data, theta0, alpha, scale, Nsim) {
	theta.cur = theta0
	beta = 1
	theta = matrix(NA, nrow = Nsim, ncol = length(theta0))
	theta[1, ] = theta.cur
	SAE.cur = sae.zoip(data, theta.cur)
	SAE.val = rep(NA, Nsim)
	SAE.val[1] = SAE.cur

	for (nsim in 2:Nsim) {
		theta.prop = exp(log(theta.cur) + rnorm(length(theta.cur), 0, scale))
		while(theta.prop[1] <= 0 || theta.prop[1] >= 1 || 
			theta.prop[2] <= 0 || theta.prop[2] >= 1 || 
			theta.prop[3] <= 0 || theta.prop[3] > 20) {
			theta.prop = theta.cur + rnorm(length(theta.cur), 0, scale)
		}
		SAE.prop = sae.zoip(data, theta.prop)

		if (exp(-beta * (SAE.prop - SAE.cur)) > runif(1, 0, 0.9)) {
			theta[nsim, ] = theta.prop
			SAE.val[nsim] = SAE.prop
			theta.cur = theta.prop
			SAE.cur = SAE.prop
		} else {
			theta[nsim, ] = theta.cur
			SAE.val[nsim] = SAE.cur
		}

		beta = alpha * beta
	}

	return(list(SAE.val = SAE.val, theta = theta, beta = beta, conv = 
		sum(duplicated(theta[(nrow(theta)-1000):nrow(theta), ]))))

}

# EXPONENTIAL (rounded)

sae.exp = function(data, x) {
	pred = prop = NULL

	for (i in 0:max(data)) {
		prop = c(prop, sum(data == i) / length(data))
		pred = c(pred, pexp(i + 0.5, x) - pexp(i - 0.5, x))
	}

	return(sum(abs(pred - prop)))
}

sa.exp = function(data, theta0, alpha, scale, Nsim) {
	theta.cur = theta0
	beta = 1
	theta = matrix(NA, nrow = Nsim, ncol = length(theta0))
	theta[1, ] = theta.cur
	SAE.cur = sae.exp(data, theta.cur)
	SAE.val = rep(NA, Nsim)
	SAE.val[1] = SAE.cur

	for (nsim in 2:Nsim) {
		theta.prop = exp(log(theta.cur) + rnorm(length(theta.cur), 0, scale))
		while(theta.prop[1] <= 0) {
			theta.prop = theta.cur + rnorm(length(theta.cur), 0, scale)
		}
		SAE.prop = sae.exp(data, theta.prop)

		if (exp(-beta * (SAE.prop - SAE.cur)) > runif(1, 0, 0.9)) {
			theta[nsim, ] = theta.prop
			SAE.val[nsim] = SAE.prop
			theta.cur = theta.prop
			SAE.cur = SAE.prop
		} else {
			theta[nsim, ] = theta.cur
			SAE.val[nsim] = SAE.cur
		}

		beta = alpha * beta
	}

	return(list(SAE.val = SAE.val, theta = theta, beta = beta, conv = 
		sum(duplicated(theta[(nrow(theta)-1000):nrow(theta), ]))))

}


# GAMMA (rounded)

sae.gamma = function(data, x) {
	pred = prop = NULL

	for (i in 0:max(data)) {
		prop = c(prop, sum(data == i) / length(data))
		pred = c(pred, pgamma(i + 0.5, x[1], x[2]) - 
			pgamma(i - 0.5, x[1], x[2]))
	}

	return(sum(abs(pred - prop)))
}

sa.gamma = function(data, theta0, alpha, scale, Nsim) {
	theta.cur = theta0
	beta = 1
	theta = matrix(NA, nrow = Nsim, ncol = length(theta0))
	theta[1, ] = theta.cur
	SAE.cur = sae.gamma(data, theta.cur)
	SAE.val = rep(NA, Nsim)
	SAE.val[1] = SAE.cur

	for (nsim in 2:Nsim) {
		theta.prop = exp(log(theta.cur) + rnorm(length(theta.cur), 0, scale))
		while(theta.prop[1] <= 0 || theta.prop[2] <= 0) {
			theta.prop = theta.cur + rnorm(length(theta.cur), 0, scale)
		}
		SAE.prop = sae.gamma(data, theta.prop)

		if (exp(-beta * (SAE.prop - SAE.cur)) > runif(1, 0, 0.9)) {
			theta[nsim, ] = theta.prop
			SAE.val[nsim] = SAE.prop
			theta.cur = theta.prop
			SAE.cur = SAE.prop
		} else {
			theta[nsim, ] = theta.cur
			SAE.val[nsim] = SAE.cur
		}

		beta = alpha * beta
	}

	return(list(SAE.val = SAE.val, theta = theta, beta = beta, conv = 
		sum(duplicated(theta[(nrow(theta)-1000):nrow(theta), ]))))

}


# POWER LAW (rounded)

sae.pl = function(data, x) {
	pred = prop = NULL

	for (i in 0:max(data)) {
		prop = c(prop, sum(data == i) / length(data))
		pred = c(pred, pl_cdf(i + 0.5, x[1], x[2]) - pl_cdf(i - 0.5, x[1], x[2]))
	}

	return(sum(abs(pred - prop)))
}

sa.pl = function(data, theta0, alpha, scale, Nsim) {
	theta.cur = theta0
	beta = 1
	theta = matrix(NA, nrow = Nsim, ncol = length(theta0))
	theta[1, ] = theta.cur
	SAE.cur = sae.pl(data, theta.cur)
	SAE.val = rep(NA, Nsim)
	SAE.val[1] = SAE.cur

	for (nsim in 2:Nsim) {
		theta.prop = exp(log(theta.cur) + rnorm(length(theta.cur), 0, scale))
		while(theta.prop[1] <= 0 || theta.prop[2] <= 1) {
			theta.prop = theta.cur + rnorm(length(theta.cur), 0, scale)
		}
		SAE.prop = sae.pl(data, theta.prop)

		if (exp(-beta * (SAE.prop - SAE.cur)) > runif(1, 0, 0.9)) {
			theta[nsim, ] = theta.prop
			SAE.val[nsim] = SAE.prop
			theta.cur = theta.prop
			SAE.cur = SAE.prop
		} else {
			theta[nsim, ] = theta.cur
			SAE.val[nsim] = SAE.cur
		}

		beta = alpha * beta
	}

	return(list(SAE.val = SAE.val, theta = theta, beta = beta, conv = 
		sum(duplicated(theta[(nrow(theta)-1000):nrow(theta), ]))))

}


# UNIFORM (rounded)

sae.unif = function(data, x) {
	pred = prop = NULL

	for (i in 0:max(data)) {
		prop = c(prop, sum(data == i) / length(data))
		pred = c(pred, punif(i + 0.5, x[1], x[2]) - punif(i - 0.5, x[1], x[2]))
	}

	return(sum(abs(pred - prop)))
}

sa.unif = function(data, theta0, alpha, scale, Nsim) {
	theta.cur = theta0
	beta = 1
	theta = matrix(NA, nrow = Nsim, ncol = length(theta0))
	theta[1, ] = theta.cur
	SAE.cur = sae.unif(data, theta.cur)
	SAE.val = rep(NA, Nsim)
	SAE.val[1] = SAE.cur

	for (nsim in 2:Nsim) {
		theta.prop = exp(log(theta.cur) + rnorm(length(theta.cur), 0, scale))
		while(theta.prop[1] <= 0 || theta.prop[2] <= theta.prop[1]) {
			theta.prop = theta.cur + rnorm(length(theta.cur), 0, scale)
		}
		SAE.prop = sae.unif(data, theta.prop)

		if (exp(-beta * (SAE.prop - SAE.cur)) > runif(1, 0, 0.9)) {
			theta[nsim, ] = theta.prop
			SAE.val[nsim] = SAE.prop
			theta.cur = theta.prop
			SAE.cur = SAE.prop
		} else {
			theta[nsim, ] = theta.cur
			SAE.val[nsim] = SAE.cur
		}

		beta = alpha * beta
	}

	return(list(SAE.val = SAE.val, theta = theta, beta = beta, conv = 
		sum(duplicated(theta[(nrow(theta)-1000):nrow(theta), ]))))

}

###################################
# Test for convergence of algorithm
###################################

sa.test = function(sa.1, sa.2, sa.3) {

	t12 = mean(abs(sa.1$theta[nrow(sa.1$theta), ] - sa.2$theta[nrow(sa.2$theta), ]))
	t13 = mean(abs(sa.1$theta[nrow(sa.1$theta), ] - sa.3$theta[nrow(sa.3$theta), ]))
	t23 = mean(abs(sa.2$theta[nrow(sa.2$theta), ] - sa.3$theta[nrow(sa.3$theta), ]))

	s12 = mean(abs(sa.1$SAE.val[length(sa.1$SAE.val)] - sa.2$SAE.val[length(sa.2$SAE.val)]))
	s13 = mean(abs(sa.1$SAE.val[length(sa.1$SAE.val)] - sa.3$SAE.val[length(sa.3$SAE.val)]))
	s23 = mean(abs(sa.2$SAE.val[length(sa.2$SAE.val)] - sa.3$SAE.val[length(sa.3$SAE.val)]))

	pass = rep(FALSE, 2)

	if (t12 < 0.01 && t13 < 0.01 && t23 < 0.01) {
		pass[1] = TRUE
	} else if ((t12 < 0.1 && t13 < 0.1 && t23 < 0.1) && 
		(s12 < 0.05 && s13 < 0.05 & s23 < 0.05)) {
		pass[1] = TRUE
	} else if (s12 < 0.001 && s13 < 0.001 && s23 < 0.001) {
		pass[1] = TRUE
	}
	if (sa.1$conv >= 500 && sa.2$conv >= 500 && sa.3$conv >= 500) {
		pass[2] = TRUE
	}
	return(pass)
}

	
