# Supplementary material for: Information differences across spatial resolutions and scales for disease surveillance and analysis: The case of Visceral Leishmaniasis in Brazil
Source: PLoS One. 2020 Jul 17;15(7):e0235920. doi: 10.1371/journal.pone.0235920 (PMC7367469; doi:10.1371/journal.pone.0235920)
Supplement: S1 File — (ZIP) [file pone.0235920.s003.zip › Data_Code/Compare_Distributions.R]

########################################################################
# Comparing distributional fits for Visceral Leishmaniasis Incidence
# Author: Joseph L Servadio
# Produces comparisons of fitted distributions to Visceral Leishmaniasis
#	incidence in Brazil at differen spatial scales and resolutions. 
#	Compares using Kullback-Leibler divergence and Shannon entropy
# Uses the objects stat.dist.fits, nat.dist.fits, and nat.st.dist.fits
########################################################################


#
# 1. Comparing Resolution: state-res or mun-res incidence nationwide
#	Construct expected state-res dist from mun-res dists (national)
#


total = 1000

for (i in 1:total) {
	dat.mun$X = rgamma(nrow(dat.mun), 0.024, 0.017) * dat.mun$Population
	names(dat.mun)[ncol(dat.mun)] = paste('inc', i, sep = '')
}

leish.state = aggregate(dat.mun[ , -c(1:3, 6)], by = list('State' = dat.mun$State, 
	'Year' = dat.mun$Year), FUN = sum)
for (i in grep('inc', names(leish.state))) {
	leish.state[ , i] = round(leish.state[ , i] / leish.state$Population)
}


# KL divergence and Shannon Entropy

state.res.inc = NULL
for (i in grep('inc', names(leish.state))) {
	state.res.inc = c(state.res.inc, leish.state[ , i])
}

x = c(0:max(state.res.inc))
mun.state.res.probs = table(factor(state.res.inc, levels = x)) / length(state.res.inc)
state.res.probs = dzoip(x, 2.820, 0.379, 0.074)

KL.mun.st = sum(mun.state.res.probs[mun.state.res.probs != 0] * 
	log2(mun.state.res.probs[mun.state.res.probs != 0] / 
	state.res.probs[mun.state.res.probs != 0]))

KL.st.mun = sum(state.res.probs[state.res.probs != 0 & mun.state.res.probs != 0] * 
	log2(state.res.probs[state.res.probs != 0 & mun.state.res.probs != 0] / 
	mun.state.res.probs[state.res.probs != 0& mun.state.res.probs != 0]))

H.mun.st = -1 * sum(mun.state.res.probs[mun.state.res.probs != 0] * 
	log2(mun.state.res.probs[mun.state.res.probs != 0]))

H.st = -1 * sum(state.res.probs[state.res.probs != 0] * 
	log2(state.res.probs[state.res.probs != 0]))

KL.mun.st / H.mun.st 

# NOT COMPARABLE DISTRIBUTIONS


#
# 2. Identifying states that characterize nation
#	at municipality resolution
#

nat.probs = pgamma(c(0:300)+0.5, 0.024, 0.017) - pgamma(c(0:300)-0.5, 0.024, 0.017)

# AL
state.i.probs = dpois(0:200, 0.234)
kp = which(state.i.probs != 0)
KL.state.nat = sum(state.i.probs[kp] * log2(state.i.probs[kp] / nat.probs[kp]))
H.nat = -1 * sum(nat.probs[kp] * log2(nat.probs[kp]))
KL.state.nat / H.nat

# BA
state.i.probs = pgamma(c(0:200)+0.5, 0.078, 0.022) - pgamma(c(0:200)-0.5, 0.078, 0.022)
kp = which(state.i.probs != 0)
KL.state.nat = sum(state.i.probs[kp] * log2(state.i.probs[kp] / nat.probs[kp]))
H.nat = -1 * sum(nat.probs[kp] * log2(nat.probs[kp]))
KL.state.nat / H.nat

# CE
state.i.probs = pgamma(c(0:200)+0.5, 0.191, 0.038) - pgamma(c(0:200)-0.5, 0.191, 0.038)
kp = which(state.i.probs != 0)
KL.state.nat = sum(state.i.probs[kp] * log2(state.i.probs[kp] / nat.probs[kp]))
H.nat = -1 * sum(nat.probs[kp] * log2(nat.probs[kp]))
KL.state.nat / H.nat

# ES
state.i.probs = pgamma(c(0:200)+0.5, 0.003, 0.002) - pgamma(c(0:200)-0.5, 0.003, 0.002)
kp = which(state.i.probs != 0)
KL.state.nat = sum(state.i.probs[kp] * log2(state.i.probs[kp] / nat.probs[kp]))
H.nat = -1 * sum(nat.probs[kp] * log2(nat.probs[kp]))
KL.state.nat / H.nat

# GO
state.i.probs = pgamma(c(0:200)+0.5, 0.016, 0.016) - pgamma(c(0:200)-0.5, 0.016, 0.016)
kp = which(state.i.probs != 0)
KL.state.nat = sum(state.i.probs[kp] * log2(state.i.probs[kp] / nat.probs[kp]))
H.nat = -1 * sum(nat.probs[kp] * log2(nat.probs[kp]))
KL.state.nat / H.nat

# MA
state.i.probs = dzoip3(0:200, 7.292, 0.599, 0.004)
kp = which(state.i.probs != 0)
KL.state.nat = sum(state.i.probs[kp] * log2(state.i.probs[kp] / nat.probs[kp]))
H.nat = -1 * sum(nat.probs[kp] * log2(nat.probs[kp]))
KL.state.nat / H.nat

# MG
state.i.probs = pgamma(c(0:200)+0.5, 0.024, 0.020) - pgamma(c(0:200)-0.5, 0.024, 0.020)
kp = which(state.i.probs != 0)
KL.state.nat = sum(state.i.probs[kp] * log2(state.i.probs[kp] / nat.probs[kp]))
H.nat = -1 * sum(nat.probs[kp] * log2(nat.probs[kp]))
KL.state.nat / H.nat

# MS
state.i.probs = dpois(0:200, 0.378)
kp = which(state.i.probs != 0)
KL.state.nat = sum(state.i.probs[kp] * log2(state.i.probs[kp] / nat.probs[kp]))
H.nat = -1 * sum(nat.probs[kp] * log2(nat.probs[kp]))
KL.state.nat / H.nat

# MT
state.i.probs = pgamma(c(0:200)+0.5, 0.015, 0.003) - pgamma(c(0:200)-0.5, 0.015, 0.003)
kp = which(state.i.probs != 0)
KL.state.nat = sum(state.i.probs[kp] * log2(state.i.probs[kp] / nat.probs[kp]))
H.nat = -1 * sum(nat.probs[kp] * log2(nat.probs[kp]))
KL.state.nat / H.nat

# PA
state.i.probs = pgamma(c(0:200)+0.5, 0.094, 0.022) - pgamma(c(0:200)-0.5, 0.094, 0.022)
kp = which(state.i.probs != 0)
KL.state.nat = sum(state.i.probs[kp] * log2(state.i.probs[kp] / nat.probs[kp]))
H.nat = -1 * sum(nat.probs[kp] * log2(nat.probs[kp]))
KL.state.nat / H.nat

# PB
state.i.probs = dpois(0:200, 0.077)
kp = which(state.i.probs != 0)
KL.state.nat = sum(state.i.probs[kp] * log2(state.i.probs[kp] / nat.probs[kp]))
H.nat = -1 * sum(nat.probs[kp] * log2(nat.probs[kp]))
KL.state.nat / H.nat

# PE
state.i.probs = dzoip3(0:200, 4.193, 0.819, 0)
kp = which(state.i.probs != 0)
KL.state.nat = sum(state.i.probs[kp] * log2(state.i.probs[kp] / nat.probs[kp]))
H.nat = -1 * sum(nat.probs[kp] * log2(nat.probs[kp]))
KL.state.nat / H.nat

# PI
state.i.probs = dzoip3(0:200, 14.44, 0.723, 0)
kp = which(state.i.probs != 0)
KL.state.nat = sum(state.i.probs[kp] * log2(state.i.probs[kp] / nat.probs[kp]))
H.nat = -1 * sum(nat.probs[kp] * log2(nat.probs[kp]))
KL.state.nat / H.nat

# PR
state.i.probs = dpois(0:200, 0.003)
kp = which(state.i.probs != 0)
KL.state.nat = sum(state.i.probs[kp] * log2(state.i.probs[kp] / nat.probs[kp]))
H.nat = -1 * sum(nat.probs[kp] * log2(nat.probs[kp]))
KL.state.nat / H.nat

# RJ
state.i.probs = pgamma(c(0:200)+0.5, 0.002, 0.009) - pgamma(c(0:200)-0.5, 0.002, 0.009)
kp = which(state.i.probs != 0)
KL.state.nat = sum(state.i.probs[kp] * log2(state.i.probs[kp] / nat.probs[kp]))
H.nat = -1 * sum(nat.probs[kp] * log2(nat.probs[kp]))
KL.state.nat / H.nat

# RN
state.i.probs = dpois(0:200, 0.085)
kp = which(state.i.probs != 0)
KL.state.nat = sum(state.i.probs[kp] * log2(state.i.probs[kp] / nat.probs[kp]))
H.nat = -1 * sum(nat.probs[kp] * log2(nat.probs[kp]))
KL.state.nat / H.nat

# RO
state.i.probs = dpois(0:200, 0.013)
kp = which(state.i.probs != 0)
KL.state.nat = sum(state.i.probs[kp] * log2(state.i.probs[kp] / nat.probs[kp]))
H.nat = -1 * sum(nat.probs[kp] * log2(nat.probs[kp]))
KL.state.nat / H.nat

# RR
state.i.probs = pgamma(c(0:300)+0.5, 0.015, 0.001) - pgamma(c(0:300)-0.5, 0.015, 0.001)
kp = which(state.i.probs != 0)
KL.state.nat = sum(state.i.probs[kp] * log2(state.i.probs[kp] / nat.probs[kp]))
H.nat = -1 * sum(nat.probs[kp] * log2(nat.probs[kp]))
KL.state.nat / H.nat

# RS
state.i.probs = dzoip3(0:200, 4.338, 0.998, 0)
kp = which(state.i.probs != 0)
KL.state.nat = sum(state.i.probs[kp] * log2(state.i.probs[kp] / nat.probs[kp]))
H.nat = -1 * sum(nat.probs[kp] * log2(nat.probs[kp]))
KL.state.nat / H.nat

# SE
state.i.probs = dzoip3(0:200, 5.254, 0.776, 0.006)
kp = which(state.i.probs != 0)
KL.state.nat = sum(state.i.probs[kp] * log2(state.i.probs[kp] / nat.probs[kp]))
H.nat = -1 * sum(nat.probs[kp] * log2(nat.probs[kp]))
KL.state.nat / H.nat

# SP
state.i.probs = pgamma(c(0:200)+0.5, 0.014, 0.013) - pgamma(c(0:200)-0.5, 0.014, 0.013)
kp = which(state.i.probs != 0)
KL.state.nat = sum(state.i.probs[kp] * log2(state.i.probs[kp] / nat.probs[kp]))
H.nat = -1 * sum(nat.probs[kp] * log2(nat.probs[kp]))
KL.state.nat / H.nat

# TO
state.i.probs = dpois(0:200, 0.450)
kp = which(state.i.probs != 0)
KL.state.nat = sum(state.i.probs[kp] * log2(state.i.probs[kp] / nat.probs[kp]))
H.nat = -1 * sum(nat.probs[kp] * log2(nat.probs[kp]))
KL.state.nat / H.nat
