# Supplementary material for: Information differences across spatial resolutions and scales for disease surveillance and analysis: The case of Visceral Leishmaniasis in Brazil
Source: PLoS One. 2020 Jul 17;15(7):e0235920. doi: 10.1371/journal.pone.0235920 (PMC7367469; doi:10.1371/journal.pone.0235920)
Supplement: S1 File — (ZIP) [file pone.0235920.s003.zip › Data_Code/Distribution_Fitting.R]

####################################################################
# Distribution fitting for Leishmaniasis Incidence
# Author: Joseph L Servadio
# Performs distribution fitting with optimal parameters for Visceral
#	Leishmaniasis incidence in Brazil for 
#	1. Municipality-resolution incidence for each state
#	2. Municipality-resolution incidence nationwide
#	3. State-resolution incidence nationwide
####################################################################

rm(list=ls())

library(poweRlaw)

# setwd('PATH TO CODE AND DATA')

source('zoip.R')
source('PLaw_cdf.R')
source('Sim_Anneal_Code.R')

memory.limit(1e10)

# Read in Data

dat.mun = read.csv('Leishmaniasis_Data_Brazil.csv', stringsAsFactors = FALSE)
dat.mun = dat.mun[!is.na(dat.mun$Incidence), ]

# MunID = Municipality identifier based on IBGE
# State = Brazilian state code
# Year = Year of observation
# Cases = Number of cases observed per year by municipality
# Population = Annual population available from IBGE
#	(2007 and 2010 imputed as mean of adjacent years)
# Incidence = Incidence per 100,000 person-years
#	Incidence = round(100000 * Cases / Population)

# Determining which states have adequate data for inclusion in distribution fitting

states = unique(dat.mun$State)[order(unique(dat.mun$State))]
for (i in length(states):1) {
	if (length(table(dat.mun$Incidence[dat.mun$State == states[i]])) < 5) {
		states = states[-i]
	}
}

alpha.val = 1.0001
scale.val = 0.5
N.sim = 50000


##############################################
# Municipality-resolution case counts by state
##############################################

state.dist.fits = list()

for (z in 1:length(states)) {

	dat = dat.mun[dat.mun$State == states[z], ]

	state.dist.fits[[z]] = list()
	names(state.dist.fits)[z] = paste(dat$State[1], '-', states[z], sep = '')

	# POISSON
	out.1 = sa.pois(dat$Incidence, c(0.1), alpha.val, scale.val, N.sim)
	out.2 = sa.pois(dat$Incidence, c(0.75), alpha.val, scale.val, N.sim)
	out.3 = sa.pois(dat$Incidence, c(1), alpha.val, scale.val, N.sim)
	tst = sa.test(out.1, out.2, out.3)

	tries = 1; rep.sim = N.sim
	while(sum(tst) < 2 && tries < 100) {
		out.1 = sa.pois(dat$Incidence, out.1$theta[which(out.1$SAE.val == min(out.1$SAE.val))[1], ], 
			alpha.val, scale.val, rep.sim)
		out.2 = sa.pois(dat$Incidence, out.3$theta[which(out.1$SAE.val == min(out.1$SAE.val))[1], ], 
			alpha.val, scale.val, rep.sim)
		out.3 = sa.pois(dat$Incidence, out.3$theta[which(out.1$SAE.val == min(out.1$SAE.val))[1], ], 
			alpha.val, scale.val, rep.sim)
		tst = sa.test(out.1, out.2, out.3)
		tries = tries + 1; rep.sim = rep.sim + 5000
	}
	
	state.dist.fits[[z]]$Poisson = out.1

	# ZIP

	out.1 = sa.zip(dat$Incidence, c(0.2, 0.5), alpha.val, scale.val, N.sim)
	out.2 = sa.zip(dat$Incidence, c(0.5, 1), alpha.val, scale.val, N.sim)
	out.3 = sa.zip(dat$Incidence, c(0.8, 5), alpha.val, scale.val, N.sim)
	tst = sa.test(out.1, out.2, out.3)

	tries = 1; rep.sim = N.sim
	while(sum(tst) < 2 && tries < 100) {
		out.1 = sa.zip(dat$Incidence, out.1$theta[which(out.1$SAE.val == min(out.1$SAE.val))[1], ], 
			alpha.val, scale.val, rep.sim)
		out.2 = sa.zip(dat$Incidence, out.2$theta[which(out.2$SAE.val == min(out.2$SAE.val))[1], ], 
			alpha.val, scale.val, rep.sim)
		out.3 = sa.zip(dat$Incidence, out.3$theta[which(out.3$SAE.val == min(out.3$SAE.val))[1], ], 
			alpha.val, scale.val, rep.sim)
		tst = sa.test(out.1, out.2, out.3)
		tries = tries + 1; rep.sim = rep.sim + 5000
	}
	
	state.dist.fits[[z]]$ZIP = out.1


	# ZOIP

	out.1 = sa.zoip(dat$Incidence, c(0.2, 0.8, 1), alpha.val, scale.val, N.sim)
	out.2 = sa.zoip(dat$Incidence, c(0.5, 0.3, 5), alpha.val, scale.val, N.sim)
	out.3 = sa.zoip(dat$Incidence, c(0.8, 0.2, 10), alpha.val, scale.val, N.sim)
	tst = sa.test(out.1, out.2, out.3)

	tries = 1; rep.sim = N.sim
	while(sum(tst) < 2 && tries < 100) {
		out.1 = sa.zoip(dat$Incidence, out.1$theta[which(out.1$SAE.val == min(out.1$SAE.val))[1], ], 
			alpha.val, scale.val, rep.sim)
		out.2 = sa.zoip(dat$Incidence, out.2$theta[which(out.2$SAE.val == min(out.2$SAE.val))[1], ], 
			alpha.val, scale.val, rep.sim)
		out.3 = sa.zoip(dat$Incidence, out.3$theta[which(out.3$SAE.val == min(out.3$SAE.val))[1], ], 
			alpha.val, scale.val, rep.sim)
		tst = sa.test(out.1, out.2, out.3)
		tries = tries + 1; rep.sim = rep.sim + 5000
	}
	
	state.dist.fits[[z]]$ZOIP = out.1


	# EXPONENTIAL (rounded)


	out.1 = sa.exp(dat$Incidence, c(0.5), alpha.val, scale.val, N.sim)
	out.2 = sa.exp(dat$Incidence, c(1), alpha.val, scale.val, N.sim)
	out.3 = sa.exp(dat$Incidence, c(5), alpha.val, scale.val, N.sim)
	tst = sa.test(out.1, out.2, out.3)

	tries = 1; rep.sim = N.sim
	while(sum(tst) < 2 && tries < 100) {
		out.1 = sa.exp(dat$Incidence, out.1$theta[which(out.1$SAE.val == min(out.1$SAE.val))[1], ], 
			alpha.val, scale.val, rep.sim)
		out.2 = sa.exp(dat$Incidence, out.2$theta[which(out.2$SAE.val == min(out.2$SAE.val))[1], ], 
			alpha.val, scale.val, rep.sim)
		out.3 = sa.exp(dat$Incidence, out.3$theta[which(out.3$SAE.val == min(out.3$SAE.val))[1], ], 
			alpha.val, scale.val, rep.sim)
		tst = sa.test(out.1, out.2, out.3)
		tries = tries + 1; rep.sim = rep.sim + 5000
	}
	
	state.dist.fits[[z]]$Exponential = out.1


	# GAMMA (rounded)


	out.1 = sa.gamma(dat$Incidence, c(0.5, 0.1), alpha.val, scale.val, N.sim)
	out.2 = sa.gamma(dat$Incidence, c(1, 0.4), alpha.val, scale.val, N.sim)
	out.3 = sa.gamma(dat$Incidence, c(2, 5), alpha.val, scale.val, N.sim)
	tst = sa.test(out.1, out.2, out.3)

	tries = 1; rep.sim = N.sim
	while(sum(tst) < 2 && tries < 100) {
		out.1 = sa.gamma(dat$Incidence, out.1$theta[which(out.1$SAE.val == min(out.1$SAE.val))[1], ], 
			alpha.val, scale.val, rep.sim)
		out.2 = sa.gamma(dat$Incidence, out.2$theta[which(out.2$SAE.val == min(out.2$SAE.val))[1], ], 
			alpha.val, scale.val, rep.sim)
		out.3 = sa.gamma(dat$Incidence, out.3$theta[which(out.3$SAE.val == min(out.3$SAE.val))[1], ], 
			alpha.val, scale.val, rep.sim)
		tst = sa.test(out.1, out.2, out.3)
		tries = tries + 1; rep.sim = rep.sim + 5000
	}
	
	state.dist.fits[[z]]$Gamma = out.1


	# POWER LAW (rounded)


	out.1 = sa.pl(dat$Incidence, c(0.5, 1.5), alpha.val, scale.val, N.sim)
	out.2 = sa.pl(dat$Incidence, c(1, 3), alpha.val, scale.val, N.sim)
	out.3 = sa.pl(dat$Incidence, c(2, 5), alpha.val, scale.val, N.sim)
	tst = sa.test(out.1, out.2, out.3)

	tries = 1; rep.sim = N.sim
	while(sum(tst) < 2 && tries < 100) {
		out.1 = sa.pl(dat$Incidence, out.1$theta[which(out.1$SAE.val == min(out.1$SAE.val))[1], ], 
			alpha.val, scale.val, rep.sim)
		out.2 = sa.pl(dat$Incidence, out.2$theta[which(out.2$SAE.val == min(out.2$SAE.val))[1], ], 
			alpha.val, scale.val, rep.sim)
		out.3 = sa.pl(dat$Incidence, out.3$theta[which(out.3$SAE.val == min(out.3$SAE.val))[1], ], 
			alpha.val, scale.val, rep.sim)
		tst = sa.test(out.1, out.2, out.3)
		tries = tries + 1; rep.sim = rep.sim + 5000
	}
	
	state.dist.fits[[z]]$PowerLaw = out.1


	# UNIFORM (rounded)

	out.1 = sa.unif(dat$Incidence, c(0.5, 10), alpha.val, scale.val, N.sim)
	out.2 = sa.unif(dat$Incidence, c(1, 25), alpha.val, scale.val, N.sim)
	out.3 = sa.unif(dat$Incidence, c(10, 50), alpha.val, scale.val, N.sim)
	tst = sa.test(out.1, out.2, out.3)

	tries = 1; rep.sim = N.sim
	while(sum(tst) < 2 && tries < 100) {
		out.1 = sa.unif(dat$Incidence, out.1$theta[which(out.1$SAE.val == min(out.1$SAE.val))[1], ], 
			alpha.val, scale.val, rep.sim)
		out.2 = sa.unif(dat$Incidence, out.2$theta[which(out.2$SAE.val == min(out.2$SAE.val))[1], ], 
			alpha.val, scale.val, rep.sim)
		out.3 = sa.unif(dat$Incidence, out.3$theta[which(out.3$SAE.val == min(out.3$SAE.val))[1], ], 
			alpha.val, scale.val, rep.sim)
		tst = sa.test(out.1, out.2, out.3)
		tries = tries + 1; rep.sim = rep.sim + 5000
	}
	
	state.dist.fits[[z]]$Uniform = out.1


}

# state.dist.fits now contains results from distribution fitting at the municipality resolution 
# 	for each state individually 

##################################################
# Municipality-resolution distributions nationwide
##################################################


nat.dist.fits = list()
dat = dat.mun[!is.na(dat$Incidence), ]

# POISSON

out.1 = sa.pois(dat$Incidence, c(1), alpha.val, scale.val, N.sim)
out.2 = sa.pois(dat$Incidence, c(5), alpha.val, scale.val, N.sim)
out.3 = sa.pois(dat$Incidence, c(10), alpha.val, scale.val, N.sim)
tst = sa.test(out.1, out.2, out.3)

tries = 1; rep.sim = N.sim
while(sum(tst) < 2 && tries < 100) {
	out.1 = sa.pois(dat$Incidence, out.1$theta[which(out.1$SAE.val == min(out.1$SAE.val))[1], ], 
		alpha.val, scale.val, rep.sim)
	out.2 = sa.pois(dat$Incidence, out.2$theta[which(out.2$SAE.val == min(out.2$SAE.val))[1], ], 
		alpha.val, scale.val, rep.sim)
	out.3 = sa.pois(dat$Incidence, out.3$theta[which(out.3$SAE.val == min(out.3$SAE.val))[1], ], 
		alpha.val, scale.val, rep.sim)
	tst = sa.test(out.1, out.2, out.3)
	tries = tries + 1; rep.sim = rep.sim + 5000
}
	
nat.dist.fits$Poisson = out.1


# ZIP

out.1 = sa.zip(dat$Incidence, c(0.2, 1), alpha.val, scale.val, N.sim)
out.2 = sa.zip(dat$Incidence, c(0.5, 5), alpha.val, scale.val, N.sim)
out.3 = sa.zip(dat$Incidence, c(0.8, 10), alpha.val, scale.val, N.sim)
tst = sa.test(out.1, out.2, out.3)

tries = 1; rep.sim = N.sim
while(sum(tst) < 2 && tries < 100) {
	out.1 = sa.zip(dat$Incidence, out.1$theta[which(out.1$SAE.val == min(out.1$SAE.val))[1], ], 
		alpha.val, scale.val, rep.sim)
	out.2 = sa.zip(dat$Incidence, out.2$theta[which(out.2$SAE.val == min(out.2$SAE.val))[1], ], 
		alpha.val, scale.val, rep.sim) 
	out.3 = sa.zip(dat$Incidence, out.3$theta[which(out.3$SAE.val == min(out.3$SAE.val))[1], ], 
		alpha.val, scale.val, rep.sim) 
	tst = sa.test(out.1, out.2, out.3)
	tries = tries + 1; rep.sim = rep.sim + 5000
}
	
nat.dist.fits$ZIP = out.1


# ZOIP

out.1 = sa.zoip(dat$Incidence, c(0.2, 0.8, 1), alpha.val, scale.val, N.sim)
out.2 = sa.zoip(dat$Incidence, c(0.5, 0.3, 5), alpha.val, scale.val, N.sim)
out.3 = sa.zoip(dat$Incidence, c(0.8, 0.2, 10), alpha.val, scale.val, N.sim)
tst = sa.test(out.1, out.2, out.3)

tries = 1; rep.sim = N.sim
while(sum(tst) < 2 && tries < 100) {
	out.1 = sa.zoip(dat$Incidence, out.1$theta[which(out.1$SAE.val == min(out.1$SAE.val))[1], ], 
		alpha.val, scale.val, rep.sim)
	out.2 = sa.zoip(dat$Incidence, out.2$theta[which(out.2$SAE.val == min(out.2$SAE.val))[1], ], 
		alpha.val, scale.val, rep.sim) 
	out.3 = sa.zoip(dat$Incidence, out.3$theta[which(out.3$SAE.val == min(out.3$SAE.val))[1], ], 
		alpha.val, scale.val, rep.sim) 
	tst = sa.test(out.1, out.2, out.3)
	tries = tries + 1; rep.sim = rep.sim + 5000
}
	
nat.dist.fits$ZOIP = out.1


# EXPONENTIAL (rounded)

out.1 = sa.exp(dat$Incidence, c(0.5), alpha.val, scale.val, N.sim)
out.2 = sa.exp(dat$Incidence, c(1), alpha.val, scale.val, N.sim)
out.3 = sa.exp(dat$Incidence, c(5), alpha.val, scale.val, N.sim)
tst = sa.test(out.1, out.2, out.3)

tries = 1; rep.sim = N.sim
while(sum(tst) < 2 && tries < 100) {
	out.1 = sa.exp(dat$Incidence, out.1$theta[which(out.1$SAE.val == min(out.1$SAE.val))[1], ], 
		alpha.val, scale.val, rep.sim)
	out.2 = sa.exp(dat$Incidence, out.2$theta[which(out.2$SAE.val == min(out.2$SAE.val))[1], ], 
		alpha.val, scale.val, rep.sim)
	out.3 = sa.exp(dat$Incidence, out.3$theta[which(out.3$SAE.val == min(out.3$SAE.val))[1], ], 
		alpha.val, scale.val, rep.sim)
	tst = sa.test(out.1, out.2, out.3)
	tries = tries + 1; rep.sim = rep.sim + 5000
}
	
nat.dist.fits$Exponential = out.1


# GAMMA (rounded)

out.1 = sa.gamma(dat$Incidence, c(0.5, 0.1), alpha.val, scale.val, N.sim)
out.2 = sa.gamma(dat$Incidence, c(1, 0.4), alpha.val, scale.val, N.sim)
out.3 = sa.gamma(dat$Incidence, c(2, 5), alpha.val, scale.val, N.sim)
tst = sa.test(out.1, out.2, out.3)

tries = 1; rep.sim = N.sim
while(sum(tst) < 2 && tries < 100) {
	out.1 = sa.gamma(dat$Incidence, out.1$theta[which(out.1$SAE.val == min(out.1$SAE.val))[1], ], 
		alpha.val, scale.val, rep.sim)
	out.2 = sa.gamma(dat$Incidence, out.2$theta[which(out.2$SAE.val == min(out.2$SAE.val))[1], ], 
		alpha.val, scale.val, rep.sim)
	out.3 = sa.gamma(dat$Incidence, out.3$theta[which(out.3$SAE.val == min(out.3$SAE.val))[1], ], 
		alpha.val, scale.val, rep.sim)
	tst = sa.test(out.1, out.2, out.3)
	tries = tries + 1; rep.sim = rep.sim + 5000
}
	
nat.dist.fits$Gamma = out.1


# POWER LAW (rounded)

out.1 = sa.pl(dat$Incidence, c(0.5, 1.5), alpha.val, scale.val, N.sim)
out.2 = sa.pl(dat$Incidence, c(1, 3), alpha.val, scale.val, N.sim)
out.3 = sa.pl(dat$Incidence, c(2, 5), alpha.val, scale.val, N.sim)
tst = sa.test(out.1, out.2, out.3)

tries = 1; rep.sim = N.sim
while(sum(tst) < 2 && tries < 100) {
	out.1 = sa.pl(dat$Incidence, out.1$theta[which(out.1$SAE.val == min(out.1$SAE.val))[1], ], 
		alpha.val, scale.val, rep.sim)
	out.2 = sa.pl(dat$Incidence, out.2$theta[which(out.2$SAE.val == min(out.2$SAE.val))[1], ], 
		alpha.val, scale.val, rep.sim)
	out.3 = sa.pl(dat$Incidence, out.3$theta[which(out.3$SAE.val == min(out.3$SAE.val))[1], ], 
		alpha.val, scale.val, rep.sim)
	tst = sa.test(out.1, out.2, out.3)
	tries = tries + 1; rep.sim = rep.sim + 5000
}
	
nat.dist.fits$PowerLaw = out.1


# UNIFORM (rounded)

out.1 = sa.unif(dat$Incidence, c(0.5, 10), alpha.val, scale.val, N.sim)
out.2 = sa.unif(dat$Incidence, c(1, 25), alpha.val, scale.val, N.sim)
out.3 = sa.unif(dat$Incidence, c(10, 50), alpha.val, scale.val, N.sim)
tst = sa.test(out.1, out.2, out.3)

tries = 1; rep.sim = N.sim
while(sum(tst) < 2 && tries < 100) {
	out.1 = sa.unif(dat$Incidence, out.1$theta[which(out.1$SAE.val == min(out.1$SAE.val))[1], ], 
		alpha.val, scale.val, rep.sim)
	out.2 = sa.unif(dat$Incidence, out.2$theta[which(out.2$SAE.val == min(out.2$SAE.val))[1], ], 
		alpha.val, scale.val, rep.sim)
	out.3 = sa.unif(dat$Incidence, out.3$theta[which(out.3$SAE.val == min(out.3$SAE.val))[1], ], 
		alpha.val, scale.val, rep.sim)
	tst = sa.test(out.1, out.2, out.3)
	tries = tries + 1; rep.sim = rep.sim + 5000
}
	
nat.dist.fits$Uniform = out.1


# nat.dist.fits now contains results of distribution fitting for muncipaltiy resolution 
# 	incidence nationwide


#########################################
# State-resolution case counts nationwide
#########################################

dat.state = NULL

years = c(2004:2014)
for (y in 1:length(years)) {
	temp = dat.mun[dat.mun$Year == years[y], ]

	temp2 = aggregate(temp[ , c('Cases', 'Population')], 
		by = list('Year' = temp$Year, 'State' = temp$State), 
		FUN = sum)

	dat.state = rbind(dat.state, temp2)

}

dat.state$Incidence = round(100000 * dat.state$Cases / dat.state$Population)

dat = dat.state

nat.st.dist.fits = list()

# POISSON

out.1 = sa.pois(dat$Incidence , c(1), alpha.val, scale.val, N.sim)
out.2 = sa.pois(dat$Incidence , c(5), alpha.val, scale.val, N.sim)
out.3 = sa.pois(dat$Incidence , c(10), alpha.val, scale.val, N.sim)
tst = sa.test(out.1, out.2, out.3)

tries = 1; rep.sim = N.sim
while(sum(tst) < 2 && tries < 100) {
	out.1 = sa.pois(dat$Incidence , out.1$theta[which(out.1$SAE.val == min(out.1$SAE.val))[1], ], 
		alpha.val, scale.val, rep.sim)
	out.2 = sa.pois(dat$Incidence , out.2$theta[which(out.2$SAE.val == min(out.2$SAE.val))[1], ], 
		alpha.val, scale.val, rep.sim)
	out.3 = sa.pois(dat$Incidence , out.3$theta[which(out.3$SAE.val == min(out.3$SAE.val))[1], ], 
		alpha.val, scale.val, rep.sim)
	tst = sa.test(out.1, out.2, out.3)
	tries = tries + 1; rep.sim = rep.sim + 5000
}

out.1$tst = tst
nat.st.dist.fits$Poisson = out.1


# ZIP

out.1 = sa.zip(dat$Incidence , c(0.2, 1), alpha.val, scale.val, N.sim)
out.2 = sa.zip(dat$Incidence , c(0.5, 5), alpha.val, scale.val, N.sim)
out.3 = sa.zip(dat$Incidence , c(0.8, 10), alpha.val, scale.val, N.sim)
tst = sa.test(out.1, out.2, out.3)

tries = 1; rep.sim = N.sim
while(sum(tst) < 2 && tries < 100) {
	out.1 = sa.zip(dat$Incidence , out.1$theta[which(out.1$SAE.val == min(out.1$SAE.val))[1], ], 
		alpha.val, scale.val, rep.sim)
	out.2 = sa.zip(dat$Incidence , out.2$theta[which(out.2$SAE.val == min(out.2$SAE.val))[1], ], 
		alpha.val, scale.val, rep.sim) 
	out.3 = sa.zip(dat$Incidence , out.3$theta[which(out.3$SAE.val == min(out.3$SAE.val))[1], ], 
		alpha.val, scale.val, rep.sim) 
	tst = sa.test(out.1, out.2, out.3)
	tries = tries + 1; rep.sim = rep.sim + 5000
}

out.1$tst = tst	
nat.st.dist.fits$ZIP = out.1


# ZOIP

out.1 = sa.zoip(dat$Incidence , c(0.2, 0.8, 1), alpha.val, scale.val, N.sim)
out.2 = sa.zoip(dat$Incidence , c(0.5, 0.3, 5), alpha.val, scale.val, N.sim)
out.3 = sa.zoip(dat$Incidence , c(0.8, 0.2, 10), alpha.val, scale.val, N.sim)
tst = sa.test(out.1, out.2, out.3)

tries = 1; rep.sim = N.sim
while(sum(tst) < 2 && tries < 100) {
	out.1 = sa.zoip(dat$Incidence , out.1$theta[which(out.1$SAE.val == min(out.1$SAE.val))[1], ], 
		alpha.val, scale.val, rep.sim)
	out.2 = sa.zoip(dat$Incidence , out.2$theta[which(out.2$SAE.val == min(out.2$SAE.val))[1], ], 
		alpha.val, scale.val, rep.sim) 
	out.3 = sa.zoip(dat$Incidence , out.3$theta[which(out.3$SAE.val == min(out.3$SAE.val))[1], ], 
		alpha.val, scale.val, rep.sim) 
	tst = sa.test(out.1, out.2, out.3)
	tries = tries + 1; rep.sim = rep.sim + 5000
}

out.1$tst = tst
nat.st.dist.fits$ZOIP = out.1


# EXPONENTIAL (rounded)

out.1 = sa.exp(dat$Incidence , c(0.5), alpha.val, scale.val, N.sim)
out.2 = sa.exp(dat$Incidence , c(1), alpha.val, scale.val, N.sim)
out.3 = sa.exp(dat$Incidence , c(5), alpha.val, scale.val, N.sim)
tst = sa.test(out.1, out.2, out.3)

tries = 1; rep.sim = N.sim
while(sum(tst) < 2 && tries < 100) {
	out.1 = sa.exp(dat$Incidence , out.1$theta[which(out.1$SAE.val == min(out.1$SAE.val))[1], ], 
		alpha.val, scale.val, rep.sim)
	out.2 = sa.exp(dat$Incidence , out.2$theta[which(out.2$SAE.val == min(out.2$SAE.val))[1], ], 
		alpha.val, scale.val, rep.sim)
	out.3 = sa.exp(dat$Incidence , out.3$theta[which(out.3$SAE.val == min(out.3$SAE.val))[1], ], 
		alpha.val, scale.val, rep.sim)
	tst = sa.test(out.1, out.2, out.3)
	tries = tries + 1; rep.sim = rep.sim + 5000
}

out.1$tst = tst	
nat.st.dist.fits$Exponential = out.1


# GAMMA (rounded)

out.1 = sa.gamma(dat$Incidence , c(0.5, 0.1), alpha.val, scale.val, N.sim)
out.2 = sa.gamma(dat$Incidence , c(1, 0.4), alpha.val, scale.val, N.sim)
out.3 = sa.gamma(dat$Incidence , c(2, 5), alpha.val, scale.val, N.sim)
tst = sa.test(out.1, out.2, out.3)

tries = 1; rep.sim = N.sim
while(sum(tst) < 2 && tries < 100) {
	out.1 = sa.gamma(dat$Incidence , out.1$theta[which(out.1$SAE.val == min(out.1$SAE.val))[1], ], 
		alpha.val, scale.val, rep.sim)
	out.2 = sa.gamma(dat$Incidence , out.2$theta[which(out.2$SAE.val == min(out.2$SAE.val))[1], ], 
		alpha.val, scale.val, rep.sim)
	out.3 = sa.gamma(dat$Incidence , out.3$theta[which(out.3$SAE.val == min(out.3$SAE.val))[1], ], 
		alpha.val, scale.val, rep.sim)
	tst = sa.test(out.1, out.2, out.3)
	tries = tries + 1; rep.sim = rep.sim + 5000
}

out.1$tst = tst	
nat.st.dist.fits$Gamma = out.1


# POWER LAW (rounded)

out.1 = sa.pl(dat$Incidence , c(0.5, 1.5), alpha.val, scale.val, N.sim)
out.2 = sa.pl(dat$Incidence , c(1, 3), alpha.val, scale.val, N.sim)
out.3 = sa.pl(dat$Incidence , c(2, 5), alpha.val, scale.val, N.sim)
tst = sa.test(out.1, out.2, out.3)

tries = 1; rep.sim = N.sim
while(sum(tst) < 2 && tries < 100) {
	out.1 = sa.pl(dat$Incidence , out.1$theta[which(out.1$SAE.val == min(out.1$SAE.val))[1], ], 
		alpha.val, scale.val, rep.sim)
	out.2 = sa.pl(dat$Incidence , out.2$theta[which(out.2$SAE.val == min(out.2$SAE.val))[1], ], 
		alpha.val, scale.val, rep.sim)
	out.3 = sa.pl(dat$Incidence , out.3$theta[which(out.3$SAE.val == min(out.3$SAE.val))[1], ], 
		alpha.val, scale.val, rep.sim)
	tst = sa.test(out.1, out.2, out.3)
	tries = tries + 1; rep.sim = rep.sim + 5000
}

out.1$tst = tst	
nat.st.dist.fits$PowerLaw = out.1


# UNIFORM (rounded)

out.1 = sa.unif(dat$Incidence , c(0.5, 10), alpha.val, scale.val, N.sim)
out.2 = sa.unif(dat$Incidence , c(1, 25), alpha.val, scale.val, N.sim)
out.3 = sa.unif(dat$Incidence , c(10, 50), alpha.val, scale.val, N.sim)
tst = sa.test(out.1, out.2, out.3)

tries = 1; rep.sim = N.sim
while(sum(tst) < 2 && tries < 100) {
	out.1 = sa.unif(dat$Incidence , out.1$theta[which(out.1$SAE.val == min(out.1$SAE.val))[1], ], 
		alpha.val, scale.val, rep.sim)
	out.2 = sa.unif(dat$Incidence , out.2$theta[which(out.2$SAE.val == min(out.2$SAE.val))[1], ], 
		alpha.val, scale.val, rep.sim)
	out.3 = sa.unif(dat$Incidence , out.3$theta[which(out.3$SAE.val == min(out.3$SAE.val))[1], ], 
		alpha.val, scale.val, rep.sim)
	tst = sa.test(out.1, out.2, out.3)
	tries = tries + 1; rep.sim = rep.sim + 5000
}

out.1$tst = tst	
nat.st.dist.fits$Uniform = out.1

# nat.st.dist.fits now contains results from distribution fitting for state-resolution 
#	incidence for Brazil
