# Supplementary material for: Information differences across spatial resolutions and scales for disease surveillance and analysis: The case of Visceral Leishmaniasis in Brazil
Source: PLoS One. 2020 Jul 17;15(7):e0235920. doi: 10.1371/journal.pone.0235920 (PMC7367469; doi:10.1371/journal.pone.0235920)
Supplement: S1 File — (ZIP) [file pone.0235920.s003.zip › Data_Code/Readme.txt]

The data and code provided accompany the manuscript 
	"Information differences across spatial resolutions and scales for disease 
	surveillance: the case of Visceral Leishmaniasis in Brazil." The contents
	are as follows:

Leishmaniasis_Data_Brazil.csv contains case counts, poulation, and calcualted 
	incidence per 100,000 person-years for Visceral Leishmaniasis by 
	municipality in Brazil between 2004 and 2014.
Distribution_Fitting.R contains R code to fit probability distributions to the
	incidence data, both by municipality and by state. 
Compare_Distributions.R contains R code that uses the probability distributions
	fit in the previous file to compare fitted distributions for different
	spatial scales and resolutions.
zoip.R contains R code to create a probability mass function for the 
	Zero One inflated Poisson distribution.
PLaw_cdf.R contains R code for the cumulative density function fot the 
	Power Law distribution
Sim_Anneal_Code.R contains R code for the simulated annealing algorithm used
	in Distribution_Fitting.R to find the best fitting probagbility 
	distribution

In order to use the R code, first run Distrubiton_Fitting.R, then Compare_Distributions.R. 
	The other R files are referenced in Distribution_Fitting.R.
